# Supplementary material for: Dynamic Remodeling of the Human Milk Serum Proteome Across Lactation: A Paired Two-Stage DIA Proteomic Study in Term and Preterm Mothers
Source: Nutrients. 2026 Jul 7;18(13):2199. doi: 10.3390/nu18132199 (PMC13363945; doi:10.3390/nu18132199)
Supplement: Supplementary file 1 [file nutrients-18-02199-s001.zip › Supplementary Table.xlsx]

## Sheet: Arkusz4
	Genes	Protein Groups	ProteinDescriptions	TERM	PRETERM
REGULATED IN TERM AND PRETERM GROUP	PNP	P00491	Purine nucleoside phosphorylase	2.96448	2.49479
	FABP3	P05413	Fatty acid-binding protein, heart	2.77262	2.88476
	IDH1	O75874	Isocitrate dehydrogenase [NADP] cytoplasmic	2.72936	2.78712
	FASN	P49327	Fatty acid synthase	2.64344	2.49617
	DPYSL2	Q16555	Dihydropyrimidinase-related protein 2	2.59057	1.91502
	NAMPT	P43490	Nicotinamide phosphoribosyltransferase	2.58489	2.45527
	PRDX5	P30044	Peroxiredoxin-5, mitochondrial	2.49145	2.31788
	CNDP2	Q96KP4	Cytosolic non-specific dipeptidase	2.48089	1.9792
	S100A11	P31949	Protein S100-A11	2.46194	2.3732
	ALDH9A1	P49189	4-trimethylaminobutyraldehyde dehydrogenase	2.35836	2.16533
	PEBP1	P30086	Phosphatidylethanolamine-binding protein 1	2.33237	2.39601
	LDHB	P07195	L-lactate dehydrogenase B chain	2.29543	1.98988
	AKR1A1	P14550	Aldo-keto reductase family 1 member A1	2.23223	2.09452
	PGD	P52209	6-phosphogluconate dehydrogenase, decarboxylating	2.21852	2.34647
	TKT	P29401	Transketolase	2.16401	2.14545
	ACO1	P21399	Cytoplasmic aconitate hydratase	2.14837	1.945
	PGAM1	P18669	Phosphoglycerate mutase 1	2.14177	2.04749
	ALDOA	P04075	Fructose-bisphosphate aldolase A	2.12306	1.86267
	PRDX2	P32119	Peroxiredoxin-2	2.09126	1.55212
	MDH1	P40925	Malate dehydrogenase, cytoplasmic	2.01097	1.66872
	HSP90AA1	P07900	Heat shock protein HSP 90-alpha	1.97401	1.57561
	PARK7	Q99497	Parkinson disease protein 7	1.96362	1.82639
	TCN1	P20061	Transcobalamin-1	1.95944	2.39059
	CSTB	P04080	Cystatin-B	1.93512	1.89904
	MIF	P14174	Macrophage migration inhibitory factor	1.92753	1.56806
	PRDX1	Q06830	Peroxiredoxin-1	1.92334	1.52592
	PRDX6	P30041	Peroxiredoxin-6	1.88385	1.83124
	CLEC3B	P05452	Tetranectin	1.86994	2.02149
	UGP2	Q16851	UTP--glucose-1-phosphate uridylyltransferase	1.86988	1.49742
	PGM1	P36871	Phosphoglucomutase-1	1.86556	1.53807
	PGK1	P00558	Phosphoglycerate kinase 1	1.84233	1.91782
	EEF1A1;EEF1A1P5	P68104;Q5VTE0	Elongation factor 1-alpha 1;Putative elongation factor 1-alpha-like 3	1.83412	2.0576
	LYZ	P61626	Lysozyme C	1.81483	3.31816
	GLRX	P35754	Glutaredoxin-1	1.80879	1.72541
	GAPDH	P04406	Glyceraldehyde-3-phosphate dehydrogenase	1.80255	1.68991
	TPI1	P60174	Triosephosphate isomerase	1.72095	1.63034
	IGHG4	P01861	Immunoglobulin heavy constant gamma 4	1.71005	1.80781
	IGHG3	P01860	Immunoglobulin heavy constant gamma 3	1.70876	2.0813
	PPIA	P62937	Peptidyl-prolyl cis-trans isomerase A	1.69973	1.6168
	IGHG2	P01859	Immunoglobulin heavy constant gamma 2	1.6823	1.95325
	SOD1	P00441	Superoxide dismutase [Cu-Zn]	1.67815	1.76436
	IGHG1	P01857	Immunoglobulin heavy constant gamma 1	1.66279	1.88035
	GSN	P06396	Gelsolin	1.61063	1.68622
	APOA4	P06727	Apolipoprotein A-IV	1.60685	1.52377
	YWHAZ	P63104	14-3-3 protein zeta/delta	1.59669	1.49924
	ALB	P02768	Albumin	1.59514	1.71548
	CRABP2	P29373	Cellular retinoic acid-binding protein 2	1.56552	1.49689
	GPX3	P22352	Glutathione peroxidase 3	1.52478	1.5828
	CFL1	P23528	Cofilin-1	1.52173	1.69348
	PFN1	P07737	Profilin-1	1.50463	2.14738
	GBA	P04062	Lysosomal acid glucosylceramidase	-1.50352	-1.69367
	LGALS3BP	Q08380	Galectin-3-binding protein	-1.51017	-1.58578
	GLIPR2	Q9H4G4	Golgi-associated plant pathogenesis-related protein 1	-1.57349	-1.59873
	APOD	P05090	Apolipoprotein D	-1.58295	-2.28963
	RAB18	Q9NP72	Ras-related protein Rab-18	-1.61039	-1.62293
	AGT	P01019	Angiotensinogen	-1.63041	-1.85913
	H4C1	P62805	Histone H4	-1.65785	-1.78454
	H2BC12;H2BS1;H2BC5;H2BC4;H2BC18;H2BC9;H2BC15;H2BC14;H2BC13	O60814;P57053;P58876;P62807;Q5QNW6;Q93079;Q99877;Q99879;Q99880	Histone H2B type 1-K;Histone H2B type F-S;Histone H2B type 1-D;Histone H2B type 1-C/E/F/G/I;Histone H2B type 2-F;Histone H2B type 1-H;Histone H2B type 1-N;Histone H2B type 1-M;Histone H2B type 1-L	-1.75228	-1.85095
	SERPINA1	P01009	Alpha-1-antitrypsin	-1.785	-1.61225
	CTSC	P53634	Dipeptidyl peptidase 1	-1.90461	-2.10384
	HLA-DRA	P01903	HLA class II histocompatibility antigen, DR alpha chain	-1.91761	-3.73677
	SERPINI1	Q99574	Neuroserpin	-1.93807	-1.76252
	CHRDL2	Q6WN34	Chordin-like protein 2	-1.95092	-2.32646
	LRG1	P02750	Leucine-rich alpha-2-glycoprotein	-2.00623	-2.00026
	C1QTNF1	Q9BXJ1	Complement C1q tumor necrosis factor-related protein 1	-2.03787	-2.04984
	HAPLN3	Q96S86	Hyaluronan and proteoglycan link protein 3	-2.09275	-2.28712
	IGHM	P01871	Immunoglobulin heavy constant mu	-2.4322	-1.55834
	CSN3	P07498	Kappa-casein	-2.48157	-1.54216
	CD81	P60033	CD81 antigen	-2.49732	-2.27937
	PIP	P12273	Prolactin-inducible protein	-2.50172	-2.13769
	UBB;UBC;RPS27A;UBA52	P0CG47;P0CG48;P62979;P62987	Polyubiquitin-B;Polyubiquitin-C;Ubiquitin-40S ribosomal protein S27a;Ubiquitin-60S ribosomal protein L40	-2.54934	-2.17391
	ZG16B	Q96DA0	Zymogen granule protein 16 homolog B	-2.59487	-1.68872
	LPL	P06858	Lipoprotein lipase	-2.68295	-2.34544
	CD9	P21926	CD9 antigen	-2.70084	-1.96926
	MUC4	Q99102	Mucin-4	-2.89706	-2.03489
	ANGPTL4	Q9BY76	Angiopoietin-related protein 4	-2.92428	-1.67484
	MATN3	O15232	Matrilin-3	-2.98517	-3.87501
	THBS1	P07996	Thrombospondin-1	-3.03261	-2.66861
	MUC1	P15941	Mucin-1	-3.18147	-2.54744
	MFGE8	Q08431	Lactadherin	-3.23979	-2.36053
	SDCBP	O00560	Syntenin-1	-3.34103	-2.81119
	CSN1S1	P47710	Alpha-S1-casein	-3.35177	-2.371
	CD36	P16671	Platelet glycoprotein 4	-3.54778	-2.43453
	GPRC5B	Q9NZH0	G-protein coupled receptor family C group 5 member B	-3.91846	-3.62722
	GGT1	P19440	Glutathione hydrolase 1 proenzyme	-5.47267	-3.42843
	CD63	P08962	CD63 antigen	-7.86162	-6.62603
	TNC	P24821	Tenascin	-9.60538	-11.41
REGULATED ONLY IN TERM GROUP	FTH1	P02794	Ferritin heavy chain	1.93923	N/A
	EIF5A	P63241	Eukaryotic translation initiation factor 5A-1	1.85877	N/A
	HSP90AB1	P08238	Heat shock protein HSP 90-beta	1.85509	N/A
	NME2	P22392	Nucleoside diphosphate kinase B	1.70828	N/A
	ENO1	P06733	Alpha-enolase	1.59942	N/A
	C4A	P0C0L4	Complement C4-A	1.59129	N/A
	PLIN3	O60664	Perilipin-3	1.5096	N/A
	KLK6	Q92876	Kallikrein-6	1.50466	N/A
	SIL1	Q9H173	Nucleotide exchange factor SIL1	-1.52367	N/A
	SLC9A3R1	O14745	Na(+)/H(+) exchange regulatory cofactor NHE-RF1	-1.53665	N/A
	CD59	P13987	CD59 glycoprotein	-1.53788	N/A
	C9	P02748	Complement component C9	-1.58427	N/A
	TF	P02787	Serotransferrin	-1.59128	N/A
	EZR	P15311	Ezrin	-1.60276	N/A
	CA6	P23280	Carbonic anhydrase 6	-1.63128	N/A
	C4BPA	P04003	C4b-binding protein alpha chain	-1.63814	N/A
	RDX	P35241	Radixin	-1.69751	N/A
	HP	P00738	Haptoglobin	-1.77452	N/A
	GNB2	P62879	Guanine nucleotide-binding protein G(I)/G(S)/G(T) subunit beta-2	-1.80247	N/A
	CEACAM1	P13688	Carcinoembryonic antigen-related cell adhesion molecule 1	-1.8581	N/A
	H2AC4;H2AC11;H2AC7;H2AC20;H2AC18;H2AW;H2AC6;H2AC12;H2AC14;H2AJ	P04908;P0C0S8;P20671;Q16777;Q6FI13;Q7L7L0;Q93077;Q96KK5;Q99878;Q9BTM1	Histone H2A type 1-B/E;Histone H2A type 1;Histone H2A type 1-D;Histone H2A type 2-C;Histone H2A type 2-A;Histone H2A type 3;Histone H2A type 1-C;Histone H2A type 1-H;Histone H2A type 1-J;Histone H2A.J	-1.86941	N/A
REGULATED ONLY IN PRETERM GROUP	S100A8	P05109	Protein S100-A8	N/A	4.90134
	APOA2	P02652	Apolipoprotein A-II	N/A	2.00051
	ACTB	P60709	Actin, cytoplasmic 1	N/A	1.70566
	TUBA1B	P68363	Tubulin alpha-1B chain	N/A	1.69977
	ARHGDIA	P52565	Rho GDP-dissociation inhibitor 1	N/A	1.68448
	HPX	P02790	Hemopexin	N/A	1.61143
	ARF3;ARF1	P61204;P84077	ADP-ribosylation factor 3;ADP-ribosylation factor 1	N/A	1.60525
	NUCB2	P80303	Nucleobindin-2	N/A	1.6034
	HEBP1	Q9NRV9	Heme-binding protein 1	N/A	1.5797
	CFB	P00751	Complement factor B	N/A	1.56175
	DBI	P07108	Acyl-CoA-binding protein	N/A	1.54683
	RAB1A	P62820	Ras-related protein Rab-1A	N/A	1.51924
	FOLR1	P15328	Folate receptor alpha	N/A	1.50849
	APOA1	P02647	Apolipoprotein A-I	N/A	1.50309
	C16orf89	Q6UX73	UPF0764 protein C16orf89	N/A	-1.82419
	H3C1;H3-3A;H3-4;H3-2;H3-5;H3C15	P68431;P84243;Q16695;Q5TEC6;Q6NXT2;Q71DI3	Histone H3.1;Histone H3.3;Histone H3.1t;Histone HIST2H3PS2;Histone H3.3C;Histone H3.2	N/A	-1.90569

## Sheet: Arkusz4 (2)
Genes	Protein Groups	ProteinDescriptions	TERM	PRETERM
PNP	P00491	Purine nucleoside phosphorylase	2.96448	2.49479
FABP3	P05413	Fatty acid-binding protein, heart	2.77262	2.88476
IDH1	O75874	Isocitrate dehydrogenase [NADP] cytoplasmic	2.72936	2.78712
FASN	P49327	Fatty acid synthase	2.64344	2.49617
DPYSL2	Q16555	Dihydropyrimidinase-related protein 2	2.59057	1.91502
NAMPT	P43490	Nicotinamide phosphoribosyltransferase	2.58489	2.45527
PRDX5	P30044	Peroxiredoxin-5, mitochondrial	2.49145	2.31788
CNDP2	Q96KP4	Cytosolic non-specific dipeptidase	2.48089	1.9792
S100A11	P31949	Protein S100-A11	2.46194	2.3732
ALDH9A1	P49189	4-trimethylaminobutyraldehyde dehydrogenase	2.35836	2.16533
PEBP1	P30086	Phosphatidylethanolamine-binding protein 1	2.33237	2.39601
LDHB	P07195	L-lactate dehydrogenase B chain	2.29543	1.98988
AKR1A1	P14550	Aldo-keto reductase family 1 member A1	2.23223	2.09452
PGD	P52209	6-phosphogluconate dehydrogenase, decarboxylating	2.21852	2.34647
TKT	P29401	Transketolase	2.16401	2.14545
ACO1	P21399	Cytoplasmic aconitate hydratase	2.14837	1.945
PGAM1	P18669	Phosphoglycerate mutase 1	2.14177	2.04749
ALDOA	P04075	Fructose-bisphosphate aldolase A	2.12306	1.86267
PRDX2	P32119	Peroxiredoxin-2	2.09126	1.55212
MDH1	P40925	Malate dehydrogenase, cytoplasmic	2.01097	1.66872
HSP90AA1	P07900	Heat shock protein HSP 90-alpha	1.97401	1.57561
PARK7	Q99497	Parkinson disease protein 7	1.96362	1.82639
TCN1	P20061	Transcobalamin-1	1.95944	2.39059
CSTB	P04080	Cystatin-B	1.93512	1.89904
MIF	P14174	Macrophage migration inhibitory factor	1.92753	1.56806
PRDX1	Q06830	Peroxiredoxin-1	1.92334	1.52592
PRDX6	P30041	Peroxiredoxin-6	1.88385	1.83124
CLEC3B	P05452	Tetranectin	1.86994	2.02149
UGP2	Q16851	UTP--glucose-1-phosphate uridylyltransferase	1.86988	1.49742
PGM1	P36871	Phosphoglucomutase-1	1.86556	1.53807
PGK1	P00558	Phosphoglycerate kinase 1	1.84233	1.91782
EEF1A1;EEF1A1P5	P68104;Q5VTE0	Elongation factor 1-alpha 1;Putative elongation factor 1-alpha-like 3	1.83412	2.0576
LYZ	P61626	Lysozyme C	1.81483	3.31816
GLRX	P35754	Glutaredoxin-1	1.80879	1.72541
GAPDH	P04406	Glyceraldehyde-3-phosphate dehydrogenase	1.80255	1.68991
TPI1	P60174	Triosephosphate isomerase	1.72095	1.63034
IGHG4	P01861	Immunoglobulin heavy constant gamma 4	1.71005	1.80781
IGHG3	P01860	Immunoglobulin heavy constant gamma 3	1.70876	2.0813
PPIA	P62937	Peptidyl-prolyl cis-trans isomerase A	1.69973	1.6168
IGHG2	P01859	Immunoglobulin heavy constant gamma 2	1.6823	1.95325
SOD1	P00441	Superoxide dismutase [Cu-Zn]	1.67815	1.76436
IGHG1	P01857	Immunoglobulin heavy constant gamma 1	1.66279	1.88035
GSN	P06396	Gelsolin	1.61063	1.68622
APOA4	P06727	Apolipoprotein A-IV	1.60685	1.52377
YWHAZ	P63104	14-3-3 protein zeta/delta	1.59669	1.49924
ALB	P02768	Albumin	1.59514	1.71548
CRABP2	P29373	Cellular retinoic acid-binding protein 2	1.56552	1.49689
GPX3	P22352	Glutathione peroxidase 3	1.52478	1.5828
CFL1	P23528	Cofilin-1	1.52173	1.69348
PFN1	P07737	Profilin-1	1.50463	2.14738
GBA	P04062	Lysosomal acid glucosylceramidase	-1.50352	-1.69367
LGALS3BP	Q08380	Galectin-3-binding protein	-1.51017	-1.58578
GLIPR2	Q9H4G4	Golgi-associated plant pathogenesis-related protein 1	-1.57349	-1.59873
APOD	P05090	Apolipoprotein D	-1.58295	-2.28963
RAB18	Q9NP72	Ras-related protein Rab-18	-1.61039	-1.62293
AGT	P01019	Angiotensinogen	-1.63041	-1.85913
H4C1	P62805	Histone H4	-1.65785	-1.78454
H2BC12;H2BS1;H2BC5;H2BC4;H2BC18;H2BC9;H2BC15;H2BC14;H2BC13	O60814;P57053;P58876;P62807;Q5QNW6;Q93079;Q99877;Q99879;Q99880	Histone H2B type 1-K;Histone H2B type F-S;Histone H2B type 1-D;Histone H2B type 1-C/E/F/G/I;Histone H2B type 2-F;Histone H2B type 1-H;Histone H2B type 1-N;Histone H2B type 1-M;Histone H2B type 1-L	-1.75228	-1.85095
SERPINA1	P01009	Alpha-1-antitrypsin	-1.785	-1.61225
CTSC	P53634	Dipeptidyl peptidase 1	-1.90461	-2.10384
HLA-DRA	P01903	HLA class II histocompatibility antigen, DR alpha chain	-1.91761	-3.73677
SERPINI1	Q99574	Neuroserpin	-1.93807	-1.76252
CHRDL2	Q6WN34	Chordin-like protein 2	-1.95092	-2.32646
LRG1	P02750	Leucine-rich alpha-2-glycoprotein	-2.00623	-2.00026
C1QTNF1	Q9BXJ1	Complement C1q tumor necrosis factor-related protein 1	-2.03787	-2.04984
HAPLN3	Q96S86	Hyaluronan and proteoglycan link protein 3	-2.09275	-2.28712
IGHM	P01871	Immunoglobulin heavy constant mu	-2.4322	-1.55834
CSN3	P07498	Kappa-casein	-2.48157	-1.54216
CD81	P60033	CD81 antigen	-2.49732	-2.27937
PIP	P12273	Prolactin-inducible protein	-2.50172	-2.13769
UBB;UBC;RPS27A;UBA52	P0CG47;P0CG48;P62979;P62987	Polyubiquitin-B;Polyubiquitin-C;Ubiquitin-40S ribosomal protein S27a;Ubiquitin-60S ribosomal protein L40	-2.54934	-2.17391
ZG16B	Q96DA0	Zymogen granule protein 16 homolog B	-2.59487	-1.68872
LPL	P06858	Lipoprotein lipase	-2.68295	-2.34544
CD9	P21926	CD9 antigen	-2.70084	-1.96926
MUC4	Q99102	Mucin-4	-2.89706	-2.03489
ANGPTL4	Q9BY76	Angiopoietin-related protein 4	-2.92428	-1.67484
MATN3	O15232	Matrilin-3	-2.98517	-3.87501
THBS1	P07996	Thrombospondin-1	-3.03261	-2.66861
MUC1	P15941	Mucin-1	-3.18147	-2.54744
MFGE8	Q08431	Lactadherin	-3.23979	-2.36053
SDCBP	O00560	Syntenin-1	-3.34103	-2.81119
CSN1S1	P47710	Alpha-S1-casein	-3.35177	-2.371
CD36	P16671	Platelet glycoprotein 4	-3.54778	-2.43453
GPRC5B	Q9NZH0	G-protein coupled receptor family C group 5 member B	-3.91846	-3.62722
GGT1	P19440	Glutathione hydrolase 1 proenzyme	-5.47267	-3.42843
CD63	P08962	CD63 antigen	-7.86162	-6.62603
TNC	P24821	Tenascin	-9.60538	-11.41
FTH1	P02794	Ferritin heavy chain	1.93923	N/A
EIF5A	P63241	Eukaryotic translation initiation factor 5A-1	1.85877	N/A
HSP90AB1	P08238	Heat shock protein HSP 90-beta	1.85509	N/A
NME2	P22392	Nucleoside diphosphate kinase B	1.70828	N/A
ENO1	P06733	Alpha-enolase	1.59942	N/A
C4A	P0C0L4	Complement C4-A	1.59129	N/A
PLIN3	O60664	Perilipin-3	1.5096	N/A
KLK6	Q92876	Kallikrein-6	1.50466	N/A
SIL1	Q9H173	Nucleotide exchange factor SIL1	-1.52367	N/A
SLC9A3R1	O14745	Na(+)/H(+) exchange regulatory cofactor NHE-RF1	-1.53665	N/A
CD59	P13987	CD59 glycoprotein	-1.53788	N/A
C9	P02748	Complement component C9	-1.58427	N/A
TF	P02787	Serotransferrin	-1.59128	N/A
EZR	P15311	Ezrin	-1.60276	N/A
CA6	P23280	Carbonic anhydrase 6	-1.63128	N/A
C4BPA	P04003	C4b-binding protein alpha chain	-1.63814	N/A
RDX	P35241	Radixin	-1.69751	N/A
HP	P00738	Haptoglobin	-1.77452	N/A
GNB2	P62879	Guanine nucleotide-binding protein G(I)/G(S)/G(T) subunit beta-2	-1.80247	N/A
CEACAM1	P13688	Carcinoembryonic antigen-related cell adhesion molecule 1	-1.8581	N/A
H2AC4;H2AC11;H2AC7;H2AC20;H2AC18;H2AW;H2AC6;H2AC12;H2AC14;H2AJ	P04908;P0C0S8;P20671;Q16777;Q6FI13;Q7L7L0;Q93077;Q96KK5;Q99878;Q9BTM1	Histone H2A type 1-B/E;Histone H2A type 1;Histone H2A type 1-D;Histone H2A type 2-C;Histone H2A type 2-A;Histone H2A type 3;Histone H2A type 1-C;Histone H2A type 1-H;Histone H2A type 1-J;Histone H2A.J	-1.86941	N/A
S100A8	P05109	Protein S100-A8	N/A	4.90134
APOA2	P02652	Apolipoprotein A-II	N/A	2.00051
ACTB	P60709	Actin, cytoplasmic 1	N/A	1.70566
TUBA1B	P68363	Tubulin alpha-1B chain	N/A	1.69977
ARHGDIA	P52565	Rho GDP-dissociation inhibitor 1	N/A	1.68448
HPX	P02790	Hemopexin	N/A	1.61143
ARF3;ARF1	P61204;P84077	ADP-ribosylation factor 3;ADP-ribosylation factor 1	N/A	1.60525
NUCB2	P80303	Nucleobindin-2	N/A	1.6034
HEBP1	Q9NRV9	Heme-binding protein 1	N/A	1.5797
CFB	P00751	Complement factor B	N/A	1.56175
DBI	P07108	Acyl-CoA-binding protein	N/A	1.54683
RAB1A	P62820	Ras-related protein Rab-1A	N/A	1.51924
FOLR1	P15328	Folate receptor alpha	N/A	1.50849
APOA1	P02647	Apolipoprotein A-I	N/A	1.50309
C16orf89	Q6UX73	UPF0764 protein C16orf89	N/A	-1.82419
H3C1;H3-3A;H3-4;H3-2;H3-5;H3C15	P68431;P84243;Q16695;Q5TEC6;Q6NXT2;Q71DI3	Histone H3.1;Histone H3.3;Histone H3.1t;Histone HIST2H3PS2;Histone H3.3C;Histone H3.2	N/A	-1.90569
